# Supplementary material for: Carotid body dysregulation contributes to Long COVID symptoms
Source: Commun Med (Lond). 2024 Feb 19;4:20. doi: 10.1038/s43856-024-00447-5 (PMC10876702; doi:10.1038/s43856-024-00447-5)
Supplement: Supplementary file 1 — Supplementary data 1 [file 43856_2024_447_MOESM1_ESM.xlsx]

## Sheet: panel a
Figure 2
panel a	Example of raw data collected in a control (n=1) and long COVID participant (n=1)
SpO2 %					Breating frequency (Bf; beaths/min						Tidal volume (Vt; litres)						Minute ventilation (VE; l/min)
Long COVID (solid line)		Control (dashed line)			Long COVID (solid line)		Control (dashed line)				Long COVID (solid line)		Control (dashed line)				Long COVID (solid line)		Control (dashed line)
x axis	y axis	x-axis	y-axis		x axis	y axis	x-axis	y-axis			x axis	y axis	x-axis	y-axis			x axis	y axis	x-axis	y-axis
Time	SpO2 (%)	Time	SpO2%		Time	Bf (breaths/min)	Time	Bf (breaths/min)			Time (s)	Vt (litres)	Time	Vt (litres)			Time (s)	VE (l/min)	Time	VE (l/min)
117.963	98.6875	113.533	97.8204		117.963	9.45492	113.533	12.6833			111.618	1.46304	113.533	0.281692			117.963	9.71917	113.533	3.57278
123.86	98.7769	118.574	97.8183		123.86	10.1761	118.574	11.804			117.963	1.02795	118.574	0.401654			123.86	10.8457	118.574	4.74113
129.068	98.7634	123.225	97.8434		129.068	11.5203	123.225	12.8528			123.86	1.0658	123.225	0.310818			129.068	10.3293	123.225	3.9949
135.272	98.7066	127.881	97.8371		135.272	9.67102	127.881	13.9237			129.068	0.896614	127.881	0.29122			135.272	13.1268	127.881	4.05486
139.981	98.7006	132.071	97.8327		139.981	12.7413	132.071	13.4777			135.272	1.35733	132.071	0.319833			139.981	9.25805	132.071	4.31062
144.314	98.7331	136.867	97.8285		144.314	13.8485	136.867	16.919			139.981	0.726618	136.867	0.0481337			144.314	8.52492	136.867	0.814375
148.344	98.7447	139.345	97.8416		148.344	14.8865	139.345	18.5301			144.314	0.615584	139.345	0.177479			148.344	7.55588	139.345	3.2887
152.652	98.7303	144.259	97.8438		152.652	13.9285	144.259	9.23623			148.344	0.507566	144.259	0.473463			152.652	7.81593	144.259	4.37302
156.51	97.7253	151.356	97.7408		156.51	15.5501	151.356	8.17922			152.652	0.561145	151.356	0.3456			156.51	9.27263	151.356	2.82674
162.949	97.7812	157.441	97.7929		162.949	9.31865	157.441	12.4662			156.51	0.596307	157.441	0.271954			162.949	12.8191	157.441	3.39022
167.994	97.8366	161.965	97.8126		167.994	11.8934	161.965	12.8135			162.949	1.37564	161.965	0.261384			167.994	12.1938	161.965	3.34925
170.66	97.8147	166.927	97.8438		170.66	22.5073	166.927	12.1052			167.994	1.02526	166.927	0.398064			170.66	9.49694	166.927	4.81864
174.348	97.7647	172.341	97.7973		174.348	16.269	172.341	7.60712			170.66	0.421949	172.341	0.527909			174.348	8.9996	172.341	4.01587
177.979	98.7812	183.536	96.75		177.979	16.5212	183.536	4.67822			174.348	0.553175	183.536	0.9			177.979	9.58481	183.536	6.89971
183.131	97.8034	192.889	96.75		183.131	11.6457	192.889	10.5725			177.979	0.580153	192.889	0.351367			183.131	12.493	192.889	3.71482
186.285	97.8438	199.58	97.8438		186.285	19.0259	199.58	8.39173			183.131	1.07275	199.58	0.458346			186.285	9.81262	199.58	3.84631
191.097	97.7769	207.326	97.7643		191.097	12.4686	207.326	7.71316			186.285	0.515751	207.326	0.390591			191.097	10.2825	207.326	3.01269
196.432	97.8003	213.253	97.8438		196.432	11.2469	213.253	12.4248			191.097	0.824674	213.253	0.308044			196.432	12.6835	213.253	3.82741
202.548	97.7812	218.441	97.8438		202.548	9.81098	218.441	7.72343			196.432	1.12773	218.441	0.360938			202.548	12.2956	218.441	2.78768
207.397	98.7359	226.999	97.8438		207.397	12.3719	226.999	7.43496			202.548	1.25325	226.999	0.607377			207.397	10.1188	226.999	4.51582
211.097	98.7225	234.914	97.8345		211.097	16.2158	234.914	8.00292			207.397	0.817889	234.914	0.412763			211.097	7.18015	234.914	3.3033
215.401	98.7188	242.466	97.8346		215.401	13.9405	242.466	8.37786			211.097	0.442788	242.466	0.407399			215.401	8.49074	242.466	3.41313
219.522	98.7334	249.558	97.7858		219.522	14.5596	249.558	8.38516			215.401	0.609069	249.558	0.313496			219.522	9.25507	249.558	2.62872
223.778	97.7997	257.128	97.8133		223.778	14.1001	257.128	7.55401			219.522	0.63567	257.128	0.394524			223.778	8.67522	257.128	2.98024
227.464	97.7369	264.399	97.8438		227.464	16.2782	264.399	8.04837			223.778	0.615261	264.399	0.434881			227.464	9.50523	264.399	3.50009
231.339	97.8084	272.765	97.8438		231.339	15.4807	272.765	7.37967			227.464	0.583922	272.765	0.476676			231.339	6.7838	272.765	3.51771
234.685	97.7812	280.047	96.7485		234.685	17.934	280.047	9.4145			231.339	0.438211	280.047	0.42898			234.685	12.164	280.047	4.03863
238.319	96.6875	285.806	96.7455		238.319	16.5121	285.806	11.2865			234.685	0.678263	285.806	0.429244			238.319	10.9239	285.806	4.84467
241.73	96.7769	291.39	96.7799		241.73	17.5902	291.39	9.79613			238.319	0.66157	291.39	0.31034			241.73	12.4536	291.39	3.04014
245.747	96.7353	297.978	96.7442		245.747	14.9339	297.978	7.54904			241.73	0.707987	297.978	0.390457			245.747	11.7994	297.978	2.94758
249.601	96.7247	305.189	96.7188		249.601	15.5699	305.189	10.7799			245.747	0.790104	305.189	0.281496			249.601	13.3054	305.189	3.03449
253.54	96.7225	311.138	95.8009		253.54	15.2327	311.138	9.43519			249.601	0.85456	311.138	0.41518			253.54	12.0379	311.138	3.9173
257.167	97.7934	320.209	92.883		257.167	16.5421	320.209	4.5056			253.54	0.790266	320.209	0.949222			257.167	11.798	320.209	4.27681
260.362	97.8003	331.799	93.75		260.362	18.7793	331.799	7.5498			257.167	0.71321	331.799	0.506153			260.362	9.69862	331.799	3.82135
264.351	97.8125	339.172	95.7793		264.351	15.0429	339.172	8.49543			260.362	0.516451	339.172	0.430656			264.351	11.8628	339.172	3.65861
267.654	97.7594	346.103	95.7812		267.654	18.1614	346.103	8.52515			264.351	0.788596	346.103	0.45462			267.654	13.5231	346.103	3.8757
271.192	97.7916	352.534	96.668		271.192	16.9616	352.534	11.1334			267.654	0.744603	352.534	0.415947			271.192	11.1802	352.534	4.63091
274.633	97.8009	357.815	96.7188		274.633	17.4343	357.815	9.4249			271.192	0.659147	357.815	0.453244			274.633	10.8496	357.815	4.27178
278.183	97.8125	364.782	96.7445		278.183	16.9038	364.782	8.88515			274.633	0.622315	364.782	0.408928			278.183	11.8502	364.782	3.63339
281.909	97.8438	371.356	96.6919		281.909	16.1026	371.356	10.3104			278.183	0.70104	371.356	0.375286			281.909	11.8869	371.356	3.86936
285.765	97.7812	376.572	96.7188		285.765	15.561	376.572	13.5497			281.909	0.738195	376.572	0.291225			285.765	11.2449	376.572	3.946
291.469	97.7891	380.741	96.7354		291.469	10.5186	380.741	14.0393			285.765	0.722633	380.741	0.311699			291.469	10.1912	380.741	4.37604
295.207	97.8222	385.781	96.6708		295.207	16.0522	385.781	9.82568			291.469	0.968878	385.781	0.431682			295.207	11.8082	385.781	4.24156
298.844	97.8319	404.999	98.6923		298.844	16.4948	404.999	14.3121			295.207	0.73561	404.999	0.117417			298.844	10.7375	404.999	1.68049
306.069	97.7812	414.39	98.7203		306.069	15.9558	414.39	4.06829			298.844	0.650962	414.39	0.863107			306.069	11.0327	414.39	3.51137
309.835	97.8122	429.337	97.8011		309.835	15.9308	429.337	3.35219			306.069	0.691456	429.337	0.584622			309.835	10.4201	429.337	1.95976
314.309	97.7812	445.687	97.8125		314.309	13.4114	445.687	4.66766			309.835	0.654085	445.687	0.714356			314.309	11.7259	445.687	3.33437
317.764	97.7812	458.876	94.6875		317.764	17.3676	458.876	5.39494			314.309	0.874322	458.876	0.982594			317.764	11.6947	458.876	5.30103
322.373	97.8566	468.066	87.852		322.373	13.0166	468.066	6.50977			317.764	0.673363	468.066	0.690919			322.373	13.1295	468.066	4.49772
326.41	97.8409	476.822	95.7682		326.41	14.8629	476.822	7.89692			322.373	1.00867	476.822	0.532007			326.41	12.6132	476.822	4.20121
329.821	97.7866	485.815	95.7581		329.821	17.5902	485.815	5.78633			326.41	0.848636	485.815	0.685236			329.821	12.3305	485.815	3.965
335.116	95.8438	493.933	96.6875		335.116	11.3319	493.933	9.7803			329.821	0.700987	493.933	0.443157			335.116	11.7731	493.933	4.3342
338.643	92.8744	501.118	96.7326		338.643	17.0121	501.118	7.12495			335.116	1.03893	501.118	0.643605			338.643	14.7797	501.118	4.58565
341.985	91.8059	510.29	96.6875		341.985	17.949	510.29	5.95538			338.643	0.868775	510.29	0.602453			341.985	14.0473	510.29	3.58784
345.337	92.8528	522.47	96.6897		345.337	17.9046	522.47	4.01525			341.985	0.782619	522.47	0.930939			345.337	13.1033	522.47	3.73795
348.903	95.8438	544.175	97.812		348.903	16.8246	544.175	11.9682			345.337	0.731841	544.175	0.413984			348.903	12.8819	544.175	4.95466
352.443	96.6875	549.54	97.8071		352.443	16.9463	549.54	11.8715			348.903	0.765657	549.54	0.37874			352.443	13.2935	549.54	4.4962
355.785	96.7188	554.237	97.8125		355.785	17.9528	554.237	12.5346			352.443	0.78445	554.237	0.425486			355.785	11.0147	554.237	5.33332
359.314	96.7134	559.207	97.8254		359.314	17.0029	559.207	12.0059			355.785	0.613538	559.207	0.377541			359.314	11.0756	559.207	4.53273
362.816	96.7656	564.344	97.7602		362.816	17.1326	564.344	11.6867			359.314	0.651393	564.344	0.428817			362.816	10.2403	564.344	5.01147
366.092	96.7812	578.341	97.7735		366.092	18.3139	578.341	4.57724			362.816	0.597707	578.341	0.860628			366.092	10.189	578.341	3.9393
369.469	96.7272	592.518	95.864		369.469	17.7715	592.518	4.34787			366.092	0.556352	592.518	0.89905			369.469	11.3083	592.518	3.90895
372.85	96.7812	603.437	89.75		372.85	17.7452	603.437	5.33062			369.469	0.636316	603.437	0.861114			372.85	12.3512	603.437	4.59027
376.353	96.72	612.624	80.8898		376.353	17.1296	612.624	9.51			372.85	0.696033	612.624	0.764307			376.353	11.1923	612.624	7.26856
379.969	96.7272	619.124	88.8298		379.969	16.5925	619.124	9.55751			376.353	0.653385	619.124	0.662808			379.969	10.8877	619.124	6.33479
383.435	96.7188	625.88	89.6875		383.435	17.307	625.88	8.7825			379.969	0.656185	625.88	0.698047			383.435	10.8319	625.88	6.1306
386.796	96.7812	631.848	91.7421		386.796	17.8534	631.848	10.5404			383.435	0.625869	631.848	0.487658			386.796	10.7797	631.848	5.14012
390.343	96.6997	637.56	93.6896		390.343	16.9162	637.56	10.891			386.796	0.603792	637.56	0.549072			390.343	11.1493	637.56	5.97994
393.854	96.7553	643.519	94.6782		393.854	17.0887	643.519	9.30384			390.343	0.659093	643.519	0.50873			393.854	11.2658	643.519	4.73314
397.104	96.69	649.305	95.7479		397.104	18.4644	649.305	12.0591			393.854	0.659255	649.305	0.434567			397.104	11.0104	649.305	5.24051
404.607	96.7812	654.003	95.7797		408.189	16.7495	654.003	12.5909			397.104	0.596307	654.003	0.389196			408.189	12.3193	654.003	4.90034
408.189	96.7188	659.415	96.6875		411.683	17.1713	659.415	11.3206			408.189	0.735503	659.415	0.326729			411.683	11.3841	659.415	3.69877
411.683	97.8147	664.446	96.6988		415.299	16.5934	664.446	12.9463			411.683	0.66297	664.446	0.363709			415.299	10.9625	664.446	4.70868
415.299	97.8125	669.132	95.7917		418.279	20.1403	669.132	12.2692			415.299	0.660655	669.132	0.418872			418.279	9.70415	669.132	5.13922
418.279	97.7716	673.772	96.7744		421.897	16.5824	673.772	12.2898			418.279	0.481827	673.772	0.400383			421.897	9.12028	673.772	4.92062
421.897	97.8031	713.34	97.81		425.438	16.9458	713.34	13.1193			421.897	0.549998	713.34	0.452291			425.438	8.77449	713.34	5.93373
425.438	97.7972	717.892	97.7846		428.894	17.3571	717.892	13.0247			425.438	0.517797	717.892	0.41418			428.894	8.96222	717.892	5.39457
428.894	97.8125	722.905	97.7557		432.235	17.9609	722.905	11.4099			428.894	0.516344	722.905	0.526947			432.235	9.3378	722.905	6.01239
432.235	97.8125	729.997	97.875		436.985	12.631	729.997	5.75015			432.235	0.519897	729.997	0.692642			436.985	11.4598	729.997	3.98279
436.985	97.7822	740.497	98.7023		440.714	16.091	740.497	4.65193			436.985	0.907276	740.497	0.742641			440.714	10.2788	740.497	3.45472
440.714	96.7116	752.567	94.6875		444.589	15.4843	752.567	8.41427			440.714	0.638793	752.567	0.819728			444.589	9.55772	752.567	6.89742
444.589	96.7109	758.612	94.7089		448.056	17.3035	758.612	8.0941			444.589	0.617254	758.612	0.789109			448.056	10.5726	758.612	6.38713
448.056	97.8359	766.341	84.7691		451.43	17.782	766.341	9.45248			448.056	0.611007	766.341	0.607127			451.43	9.38844	766.341	5.73885
451.43	97.7812	772.391	76.7718		455.147	16.146	772.391	9.73383			451.43	0.527975	772.391	0.730726			455.147	10.9312	772.391	7.11276
455.147	96.7403	778.422	86.7617		459.02	15.4907	778.422	11.9213			455.147	0.677024	778.422	0.551763			459.02	12.6872	778.422	6.57771
459.02	96.7188	782.68	88.8125		462.497	17.2558	782.68	12.037			459.02	0.81902	782.68	0.485817			462.497	12.7781	782.68	5.84779
462.497	95.8056	788.097	91.8001		465.425	20.4925	788.097	11.0175			462.497	0.740511	788.097	0.558139			465.425	8.83438	788.097	6.14928
465.425	95.8116	793.862	92.8125		468.856	17.4861	793.862	11.0604			465.425	0.431103	793.862	0.465972			468.856	22.8588	793.862	5.15382
468.856	89.8366	799.039	93.8372		472.428	16.7982	799.039	12.6861			468.856	1.30726	799.039	0.440826			472.428	25.7044	799.039	5.59235
472.428	84.7869	803.603	94.6603		476.001	16.7907	803.603	13.0312			472.428	1.53018	803.603	0.466298			476.001	18.5032	803.603	6.07641
476.001	84.7812	808.364	95.8036		479.447	17.4155	808.364	13.4341			476.001	1.10199	808.364	0.441032			479.447	15.1377	808.364	5.92485
479.447	91.805	812.677	95.7823		482.898	17.3848	812.677	13.9782			479.447	0.869206	812.677	0.463305			482.898	13.7096	812.677	6.47616
482.898	95.7678	816.879	95.7553		486.242	17.9399	816.879	14.1734			482.898	0.788596	816.879	0.395253			486.242	12.7833	816.879	5.60209
486.242	96.7334	821.023	95.7849		489.665	17.5285	821.023	14.5228			486.242	0.712564	821.023	0.379286			489.665	12.6185	821.023	5.50828
489.665	96.7747	825.279	96.75		493.534	15.5111	825.279	14.2028			489.665	0.719887	825.279	0.392075			493.534	12.7139	825.279	5.56856
493.534	96.75	829.551	96.8007		497.223	16.2619	829.551	14.881			493.534	0.819666	829.551	0.418873			497.223	12.2715	829.551	6.23324
497.223	96.7188	833.526	96.7238		500.704	17.2384	833.526	15.467			497.223	0.754619	833.526	0.387835			500.704	10.3425	833.526	5.99867
500.704	96.7812	847.49	96.7188		504.372	16.3563	847.49	3.6959			500.704	0.599969	847.49	0.690305			504.372	11.581	847.49	2.5513
504.372	97.8381	857.486	98.6875		508.034	16.3836	857.486	4.83135			504.372	0.708041	857.486	0.711225			508.034	11.6929	857.486	3.43617
508.034	97.7859	870.071	98.7463		511.286	18.4519	870.071	3.69204			508.034	0.713695	870.071	0.824627			511.286	11.6806	870.071	3.04456
511.286	96.7441	887.602	97.7596		514.434	19.0585	887.602	3.74064			511.286	0.633031	887.602	0.964399			514.434	11.2754	887.602	3.60747
514.434	96.7241	902.291	93.75		518.621	14.3294	902.291	4.09422			514.434	0.591622	902.291	1.01804			518.621	9.08098	902.291	4.16809
518.621	96.7644	914.334	90.8125		521.791	18.928	914.334	7.41214			518.621	0.633731	914.334	0.577779			521.791	11.6691	914.334	4.28258
521.791	96.7188	922.674	85.2665		525.422	16.5276	922.674	6.84789			521.791	0.6165	922.674	0.73615			525.422	13.1217	922.674	5.04108
525.422	96.6972	930.998	84.8796		529.042	16.5723	930.998	7.7823			525.422	0.793927	930.998	0.593048			529.042	12.3469	930.998	4.61528
529.042	96.7188	937.557	90.1235		532.277	18.5483	937.557	10.9045			529.042	0.745034	937.557	0.372621			532.277	10.9216	937.557	4.06325
532.277	96.8091	942.671	96.7004		535.368	19.4087	942.671	6.461			532.277	0.588822	942.671	0.981055			535.368	11.2307	942.671	6.3386
535.368	97.8219	947.378	96.7344		538.771	17.6341	947.378	6.461			535.368	0.578645	947.378	0.410655			538.771	12.2264	947.378	2.65324
538.771	97.8391	952.24	96.7487		542.35	16.7645	952.24	10.995			538.771	0.69334	952.24	0.423898			542.35	10.7072	952.24	4.66074
542.35	96.75	957.559	96.7383		546.043	16.2478	957.559	12.3515			542.35	0.638685	957.559	0.400408			546.043	10.057	957.559	4.94562
546.043	96.7188	962.731	96.6955		549.466	17.5285	962.731	8.726			546.043	0.618977	962.731	0.524633			549.466	10.0437	962.731	4.57795
549.466	96.7812	968.736	96.6643		552.737	18.3413	968.736	14.4888			549.466	0.572991	968.736	0.371298			552.737	11.4921	968.736	5.37965
552.737	96.7072	973.459	96.6875		556.034	18.1978	973.459	8.48248			552.737	0.626569	973.459	0.400262			556.034	10.971	973.459	3.39521
556.034	96.7122	980.751	96.695		559.364	18.0191	980.751	11.3168			556.034	0.602876	980.751	0.38899			559.364	10.9904	980.751	4.40213
559.364	96.6797	985.711	96.7188		562.85	17.2097	985.711	12.8595			559.364	0.60993	985.711	0.403511			562.85	11.0954	985.711	5.18893
562.85	96.7794	990.207	97.833		566.36	17.093	990.207	13.3508			562.85	0.644716	990.207	0.385388			566.36	11.4426	990.207	5.14524
566.36	96.7769	994.715	96.691		570.105	16.0218	994.715	13.1868			566.36	0.669432	994.715	0.397141			570.105	11.8954	994.715	5.23703
570.105	96.8063				573.541	17.4617					570.105	0.742449					573.541	11.7345
573.541	96.7188				576.708	18.9454					573.541	0.672017					576.708	10.7668
576.708	96.7188				579.281	17.8864					576.708	0.568306					579.281	11.8717
579.281	97.8072				583.01	16.0892					579.281	0.663724					583.01	12.9045
583.01	96.7191				586.679	16.3537					583.01	0.802058					586.679	10.7759
586.679	96.7566				590.306	16.5449					586.679	0.658932					590.306	9.65914
590.306	96.7272				593.466	18.9861					590.306	0.583814					593.466	10.2655
593.466	96.7772				596.924	17.3506					593.466	0.540683					596.924	6.93613
596.924	96.7188				602.653	10.4728					596.924	0.399764					602.653	18.7594
602.653	96.7188				608.136	10.9419					602.653	1.79124					608.136	16.0196
608.136	96.7812				611.862	16.1031					608.136	1.46406					611.862	12.7803
611.862	95.8272				615.697	15.6486					611.862	0.793658					615.697	13.355
615.697	94.7188				618.891	18.7852					615.697	0.853429					618.891	16.2068
618.891	89.7812				622.567	16.3185					618.891	0.862744					622.567	19.4925
622.567	85.9081				626.291	16.1152					622.567	1.1945					626.291	17.6511
626.291	79.8125				630.002	16.1681					626.291	1.09531					630.002	16.4433
630.002	81.8006				633.338	17.9829					630.002	1.01702					633.338	16.2729
633.338	87.9062				636.952	16.6039					633.338	0.904907					636.952	14.899
636.952	94.7294				640.364	17.5834					636.952	0.897314					640.364	14.3198
640.364	94.7369				643.755	17.696					640.364	0.814389					643.755	14.1046
643.755	95.8097				647.076	18.0674					643.755	0.79705					647.076	13.6855
647.076	95.8125				650.339	18.3846					647.076	0.757473					650.339	12.53
650.339	95.7872				654.9	13.1541					650.339	0.681548					654.9	11.8728
654.9	96.7791				657.489	23.1777					654.9	0.902592					657.489	12.0463
657.489	96.7694				660.664	18.8965					657.489	0.519736					660.664	11.0737
660.664	96.7719				665.249	13.087					660.664	0.586022					665.249	8.76861
665.249	96.6941				669.854	13.0296					665.249	0.670024					669.854	11.204
669.854	96.7812				673.187	18.0023					669.854	0.85989					673.187	14.2596
673.187	96.7078				676.566	17.7562					673.187	0.792097					676.566	12.2011
676.566	95.7606				679.865	18.184					676.566	0.687148					679.865	12.2601
679.865	96.7528				683.055	18.8123					679.865	0.674224					683.055	11.4286
683.055	95.7812				686.281	18.5972					683.055	0.607507					686.281	12.052
686.281	96.6706				689.484	18.7365					686.281	0.648054					689.484	13.0846
689.484	96.75				692.67	18.8294					689.484	0.698348					692.67	12.5959
692.67	96.6569				696.176	17.1125					692.67	0.668947					696.176	10.3914
696.176	95.7956				699.672	17.1639					696.176	0.607238					699.672	11.4485
699.672	96.7419				703.221	16.9043					699.672	0.667009					703.221	11.8888
703.221	96.6953				706.758	16.964					703.221	0.703302					706.758	10.9817
706.758	95.8125				709.654	20.7204					706.758	0.647354					709.654	10.97
709.654	96.7091				713.138	17.2191					709.654	0.529428					713.138	11.1237
713.138	95.781				716.841	16.2031					713.138	0.646008					716.841	10.1497
716.841	95.7956				730.929	17.0585					716.841	0.626408					730.929	12.1039
730.929	95.7666				734.493	18.4496					730.929	0.709548					734.493	11.8252
734.493	95.8684				737.88	18.2277					734.493	0.640947					737.88	11.2894
737.88	95.8041				741.279	17.3626					737.88	0.619354					741.279	11.7559
741.279	95.7741				744.874	9.24271					741.279	0.677078					744.874	11.7387
744.874	95.7728				748.048	17.059					744.874	1.27005					748.048	9.93909
748.048	95.7812				753.484	19.7213					748.048	0.58263					753.484	14.8746
753.484	95.8016				758.043	11.4149					753.484	0.754242					758.043	19.3182
758.043	95.8381				762.841	11.5866					758.043	1.69237					762.841	17.0907
762.841	95.8069				766.769	11.1342					762.841	1.47504					766.769	14.6086
766.769	94.7703				770.404	16.4505					766.769	1.31205					770.404	15.252
770.404	91.75				773.948	22.3297					770.404	0.927146					773.948	18.5987
773.948	88.8372				777.217	21.9242					773.948	0.832913					777.217	21.1711
777.217	83.8609				780.481	22.941					777.217	0.965647					780.481	25.3907
780.481	76.8669				783.924	21.8659					780.481	1.10678					783.924	22.7254
783.924	71.9553				787.131	26.2847					783.924	1.03931					787.131	23.9678
787.131	71.9366				790.138	24.3576					787.131	0.911853					790.138	24.2212
790.138	75.9572				794.821	23.4926					790.138	0.994402					794.821	21.3218
794.821	87.8884				797.818	23.2648					794.821	0.907599					797.818	23.0268
797.818	91.7428				801.192	24.429					797.818	0.989771					801.192	19.9052
801.192	93.7469				803.468	22.4198					801.192	0.81482					803.468	20.1177
803.468	93.7478				806.58	22.3755					803.468	0.897314					806.58	19.5321
806.58	94.7806				812.135	22.2866					806.58	0.872922					812.135	19.1844
812.135	95.8259				815.043	18.9215					812.135	0.860806					815.043	19.2547
815.043	95.8206				817.776	18.1411					815.043	1.01761					817.776	17.5893
817.776	95.8125				820.856	19.8465					817.776	0.969578					820.856	15.481
820.856	95.7344				824.152	23.6192					820.856	0.780035					824.152	13.6125
824.152	96.7188				827.591	14.8835					824.152	0.57633					827.591	14.5654
827.591	96.7166				831.53	22.5683					827.591	0.978624					831.53	16.1348
831.53	96.7878				834.466	19.9674					831.53	0.714933					834.466	15.3538
834.466	96.7331				838.383	20.0528					834.466	0.768942					838.383	13.6162
838.383	96.6681				841.456	18.1785					838.383	0.679017					841.456	11.9255
841.456	96.7619				844.865	17.1748					841.456	0.656024					844.865	11.8266
844.865	96.7812				858.663	18.4792					844.865	0.688602					858.663	12.2103
858.663	95.7997				861.981	18.0832					858.663	0.660762					861.981	12.976
861.981	95.7931				864.703	22.0434					861.981	0.717572					864.703	10.5736
864.703	95.7947				872.702	7.50103					864.703	0.479673					872.702	20.5139
872.702	95.8016				875.627	20.5128					872.702	2.73481					875.627	12.0287
875.627	95.7812				891.816	3.70624					875.627	0.586399					891.816	8.96856
891.816	96.7541				897.267	11.0057					891.816	2.41985					897.267	14.8804
897.267	96.7481				902.425	11.6324					897.267	1.35206					902.425	14.9629
902.425	96.6875				910.167	7.75024					902.425	1.28631					910.167	13.6597
910.167	90.8125				913.349	18.8578					910.167	1.76248					913.349	20.2744
913.349	84.8047				916.659	18.1242					913.349	1.07512					916.659	20.1922
916.659	81.8078				920.174	17.0712					916.659	1.1141					920.174	19.2599
920.174	79.7944				923.437	18.3891					920.174	1.12821					923.437	15.8938
923.437	84.814				926.417	20.1322					923.437	0.864306					926.417	15.2593
926.417	89.7316				929.221	21.4026					926.417	0.757957					929.221	14.5707
929.221	93.7556				932.089	20.9169					929.221	0.680794					932.089	13.7839
932.089	94.6694				935.315	18.5971					932.089	0.658986					935.315	12.8441
935.315	94.7484				938.44	19.2006					935.315	0.690648					938.44	13.447
938.44	95.7822				941.992	16.8914					938.44	0.70034					941.992	9.16928
941.992	95.8156				944.743	21.8118					941.992	0.542836					944.743	14.9809
944.743	95.8003				948.195	17.3827					944.743	0.686825					948.195	11.762
948.195	95.7797				955.151	8.62565					948.195	0.676647					955.151	11.1932
955.151	94.7453				957.957	21.3789					955.151	1.29767					957.957	11.8885
957.957	94.6844				961.507	16.9033					957.957	0.556083					961.507	12.8102
961.507	94.6991				964.977	17.2921					961.507	0.75785					964.977	13.2426
964.977	94.6666				968.358	17.742					964.977	0.765819					968.358	11.9698
968.358	94.6972				972.083	16.1108					968.358	0.674655					972.083	12.3666
972.083	94.7188				975.014	20.4645					972.083	0.767596					975.014	12.169
975.014	94.7159				978.577	16.8416					975.014	0.594638					978.577	6.62294
978.577	94.7366				982.031	17.3707					978.577	0.393248					982.031	16.7215
982.031	95.7891				988.505	9.2677					982.031	0.962631					988.505	12.237
988.505	94.7188				991.76	18.4371					988.505	1.32039					991.76	12.5588
991.76	95.7856				995.381	16.5682					991.76	0.681171					995.381	12.8791
995.381	95.7878				999.017	16.5021					995.381	0.777342					999.017	12.284
999.017	95.7812				1002.46	17.4505					999.017	0.744388					1002.46	12.1893
1002.46	95.7844										1002.46	0.69851

## Sheet: panel b
Panel b -Example hypoxic ventilatory response in control (n=1) and long covid participant (n=1)
Long COVID		Control
x-axis	y-axis	x-axis	y-axis
SpO2%	VE (l/min)	SpO2%	VE (l/min)
99	9.36349	98	3.82245
92	11.6539	92	4.25331
84	12.133	88	4.89938
79	18.4696	90	4.33891
73	20.0523	90	4.82817
80	19.5176	81	6.80168
72	23.6591	75	6.84524

## Sheet: panel c
Panel c - example VE/VCO2 slope in a control (n=1) and long COVID (n=1) participant.
Data are breath by breath values
	Control	long COVID
VECO2 (l/min)	VE (l/min)	VE (l/min)
0.2	10
0.27	12
0.28	10
0.26	11
0.6	21
0.3	14
0.46	18
0.38	15
0.31	13
0.39	14
0.29	12
0.48	18
0.4	15
0.41	15
0.75	28
0.21	9
0.34	13
0.36	14
0.59	20
0.95	34
0.12	11
1.26	50
0.19	11
0.44	16
0.54	34
0.14	7
0.68	27
0.23	9
0.3	11
0.3	12
0.37	14
0.41	15
0.34	13
0.34	13
0.35	14
0.32	14
0.34	10
0.44	16
0.72	27
0.3	12
0.18	8
0.39	14
0.66	24
0.23	9
0.31	12
0.33	13
0.36	14
0.42	15
0.64	23
0.28	12
0.31	12
0.35	13
0.35	13
0.38	14
0.4	14
0.33	12
0.31	11
0.4	14
0.51	17
0.55	18
0.37	14
0.75	27
0.34	12
0.5	19
0.48	17
0.41	15
0.46	17
0.44	16
0.8	27
0.41	16
0.34	13
0.38	14
0.47	16
0.6	19
0.5	16
0.42	15
0.54	17
0.68	22
0.44	15
0.44	15
0.47	16
0.78	24
0.47	16
0.53	17
0.59	19
0.68	22
0.93	29
0.61	19
0.69	21
0.61	20
0.97	26
0.97	33
0.69	21
1.03	33
0.81	24
0.37	16
0.75	24
0.77	24
1.13	34
0.67	21
0.75	21
0.91	25
0.97	27
1.13	33
0.83	26
1.15	34
0.91	26
0.95	28
1.17	33
0.87	24
1.03	30
1.02	30
1.32	37
0.97	29
1.07	28
0.86	25
1.02	28
1.11	31
1.34	36
1.3	35
1.35	37
1.08	33
1.1	35
1.48	41
1.63	46
1.43	40
1.3	37
1.4	40
1.31	38
1.34	36
1.52	41
1.16	30
1.35	35
1.58	42
1.43	38
1.43	39
1.69	45
1.46	38
1.44	39
1.65	42
1.51	39
1.45	39
1.44	39
1.63	43
1.49	40
1.73	45
1.72	43
1.75	46
1.8	46
1.58	45
2.02	55
1.39	41
1.84	50
1.79	48
1.63	45
1.87	49
1.64	44
2	48
1.74	47
1.34	34
2.07	54
1.1	26
2.44	61
2.56	64
2.32	66
2.06	60
1.49	41
1.94	50
1.9	49
1.96	45
1.56	40
1.72	43
2.32	58
2.12	52
1.99	51
2.48	63
2.42	60
2	50
1.85	45
2.62	64
2.27	59
1.98	52
2.64	66
1.64	47
2.55	61
2.33	61
2.15	55
2.54	61
1.81	45
2.39	59
1.8	40
2.74	65
2.85	73
2.4	63
2.65	71
2.82	79
2.41	65
2.78	74
2.62	74
2.67	73
2.59	72
2.44	66
2.85	74
3.27	93
2.8	83
2.81	85
3.35	102
2.86	85
3.06	105
3.21	106
2.97	99
3.46	113
3.05	105
2.88	95
3.05	99
2.87	89
2.97	88
1.28	47
2.75	80
0.24		12
0.2		9
0.31		13
0.06		5
0.64		31
0.58		29
0.5		24
0.13		8
0.36		16
0.29		12
0.24		11
0.4		17
0.05		3
0.88		39
0.43		26
0.41		19
0.5		21
0.54		23
0.41		19
0.44		21
0.49		26
0.47		23
0.55		26
0.45		20
0.34		16
0.28		12
0.64		29
0.43		21
0.41		20
0.21		9
0.6		26
0.4		18
0.38		19
0.41		20
0.46		23
0.49		25
0.54		28
0.59		27
0.45		24
0.62		29
0.38		18
0.37		17
0.7		32
0.41		21
0.32		14
0.53		24
0.54		25
0.35		19
0.44		21
0.54		26
0.3		17
0.1		6
0.83		39
0.41		21
0.69		33
0.56		30
0.34		15
0.69		33
0.64		33
0.68		42
0.68		37
0.62		34
0.45		20
0.78		38
0.39		22
0.5		27
0.42		20
0.25		13
0.58		32
0.59		30
0.37		18
0.44		27
0.75		36
0.46		23
0.52		25
0.48		24
0.65		32
0.59		28
0.4		22
0.54		29
0.53		26
0.68		35
0.52		27
0.55		30
0.37		18
0.74		37
0.65		32
0.66		34
0.55		30
0.29		16
0.64		31
0.49		24
0.61		31
0.64		33
0.61		32
0.51		25
0.67		34
0.48		27
0.26		14
0.86		42
0.68		34
0.54		28
0.33		18
0.72		35
0.65		34
0.62		32
0.32		16
0.6		26
0.58		29
0.52		25
0.49		24
0.66		31
0.47		23
0.61		28
0.56		27
0.57		28
0.65		29
0.42		22
0.57		25
0.8		36
0.85		42
0.93		46
0.66		33
0.61		28
0.6		30
0.62		29
0.9		43
0.53		29
0.46		23
0.78		35
0.76		34
0.68		31
0.83		36
0.71		35
0.7		33
0.7		31
0.51		23
0.84		39
0.87		42
0.82		44
0.86		42
0.81		44
0.9		43
1.06		49
0.68		30
1.09		52
0.88		48
0.88		37
0.65		28
0.8		36
1.1		44
0.87		41
0.61		29
0.96		41
0.66		34
0.88		40
0.92		44
1.14		56
0.89		39
0.81		39
0.84		33
1.2		53
0.66		23
0.98		39
0.88		40
0.92		43
1.16		52
0.88		42
0.86		38
1.02		44
1.04		44
0.94		43
0.86		41
0.8		38
1.15		53
1.06		49
1.03		45
0.88		42
0.94		43
0.95		48
0.94		43
0.91		50
1.31		61
0.94		39
1.04		42
0.72		26
1.35		57
1.02		49
0.84		34
1.03		39
0.76		44
1.3		58
1.03		46
1.32		61
1.2		54
0.87		33
1.15		50
1.03		45
1.14		48
1.04		45
1.14		49
1.17		63
1.33		62
1.21		54
1		46
0.27		16
1.41		57
1.26		54
0.88		43
0.92		50
1.39		63
1.15		51
1.24		54
0.89		39
1.05		39
1.3		52
1.28		56
1.5		62
1.29		55
1.19		51
1.17		49
0.72		31
1.21		54
1.32		60
1.3		55
1.21		54
1.15		53
1.25		53
1.19		49
0.97		47
1.18		59
1.29		65
1.46		59
1.23		51
1.22		55
1.34		57
1.4		61
1.07		41
1.31		59
1.6		68
1.31		57
1.55		68
1.18		59
1.38		68
1.68		71
1.06		56
1.54		70
1.02		44
1.58		67
1.32		57
1.14		55
1.37		62
1.61		68
1.5		65
0.9		45
1.3		66
1.42		58
1.02		41
1.51		58
1.6		65
1.22		54
1.38		59
1.6		63
1.23		51
1.19		51
1.4		54
1.45		61
1.76		73
1.06		38
1.56		63
1.51		60
1.11		49
1.8		71
1.12		43
1.47		66
1.19		54
0.95		49
1.47		58
1.38		62
1.4		63
1.47		62
1.41		51
1.19		60
1.67		67
1.39		48
1.45		57
1.02		52
1.69		73
1.86		78
1.61		69
1.5		65
1.51		65
1.32		61
1.8		73
1.48		65
1.32		56
1.38		50
1.18		63
