# Supplementary material for: Carotid body dysregulation contributes to Long COVID symptoms
Source: Commun Med (Lond). 2024 Feb 19;4:20. doi: 10.1038/s43856-024-00447-5 (PMC10876702; doi:10.1038/s43856-024-00447-5)
Supplement: Supplementary file 2 — Supplementary data 2 [file 43856_2024_447_MOESM2_ESM.xlsx]

## Sheet: HVR
Figure 2 (panel A)					Panel B				Panel C					Abbreviations
	Controls	Long COVID			Controls	Long COVID			Controls	Long COVID				HVR	hypoxic ventilatory response
Variable	HVR	HVR			HVR-Tidal volume	HVR-tidal volume			HVR-breathing frequency	HVR-breathing frequency				HR	heart rate
units	l/min/Spo2%	l/min/Spo2%			l/spo2	l/spo2			breaths/min/SpO2%	breaths/min/SpO2%				SBP	systolic blood pressure
Participant ID														DBP	diastolic blood pressure
1	-0.15364	-0.52602			-0.0099	-0.07897			-0.14408	0.109184
2	-0.31458	-0.63832			-0.01579	-0.0525			-0.33869	-0.09176
3	-0.26931	0.055372			-0.01409	-0.00432			-0.0608	0.078723
4	-0.45986	-0.17625			-0.00315	0.001131			-0.74076	-0.22987
5	-0.15465	-0.6353			-0.00777	-0.03434			-0.1178	-0.1659
6	-0.03431	-0.61579			-0.00927	-0.02236			0.060726	-0.52268
7	-0.12623	-0.50316			-0.00845	-0.0286			-0.06441	-0.47035
8	-0.1173	-0.78641			-0.02841	-0.06817			-0.1467	-0.04358
9	-0.01705	-0.63728			-0.00778	-0.0162			-0.15662	-0.27569
10	-0.175	-0.42			-0.01956	-0.03005			-0.49667	-0.24881
11	-0.12094	-0.39432			-0.01139	-0.0101			-0.13331	-0.43908
12	-0.074	-0.19507			0.016613	-0.00546			0.003049	0.018777
13	-0.03007	-0.21379			-0.00498	-0.01317			-0.21146	-0.03789
14	-0.3248	-0.512			-0.01149	-0.04392			-0.203619	-0.08423
Panel D					Panel E				Panel F
	Controls	Long COVID			Controls	Long COVID			Controls	Long COVID
Variable	Hypoxic HR response	Hypoxic HR response			SBP	SBP			DBP	DBP
units	beats/min/SpO2	beats/min/SpO3			mmHg/spo2%	mmHg/spo2%			mmHg/spo2%	mmHg/spo2%
Participant ID
1	-1.1806	-0.358			-0.2228	0.223			-0.267	0.0983
2	-0.3895	-0.924			-0.5256	-0.495			-0.3312	-0.1945
3	-1.2608	-0.6645			-3.3208	-0.797			-1.2082	-0.467
4	-0.3135	-0.18771			2.3479	-0.2414			1.5673	-0.1093
5	-0.3971	-1.207			-0.1056	-1.9321			-0.0537	-0.8184
6	-0.4212	-0.91202			-1.3656	0.5508			-0.3882	0.2912
7	-0.3971	-0.3261			0.5975	-0.3957			0.6216	-0.112
8	-0.6118	-1.3994			-0.1902	0.0276			-0.245	0.0676
9	-0.792	-0.0133			0.1608	-0.182			0.4406	0.3268
10	-1.256	-0.8109			-0.943	0.0254			-0.3791	0.1736
11	-0.4819	-0.495			-1.7397	-0.3424			-1.107	-0.2002
12	-0.6164	-0.4397			0.0165	-0.7786			-0.1485	-1.8698
13	-0.4121	-0.0012			-1.4	-1.0566			-0.086	-0.5394
14	-0.34	-0.3143			-0.5189	-1.0571			-0.1223	-0.4879
